# Supplementary material for: A New Approach for Wounding Research: MYC2 Gene Expression and Protein Stability in Wounded Arabidopsis Protoplasts
Source: Plants (Basel). 2021 Jul 25;10(8):1518. doi: 10.3390/plants10081518 (PMC8399638; doi:10.3390/plants10081518)
Supplement: Supplementary file 1 [file plants-10-01518-s001.zip]

Archive with 1 entries (1 files):
- plants-1263391-supplementary.pdf
